# Supplementary material for: A Systematic Review of Online Medical Consultation Research
Source: Healthcare (Basel). 2024 Aug 23;12(17):1687. doi: 10.3390/healthcare12171687 (PMC11394778; doi:10.3390/healthcare12171687)
Supplement: Supplementary file 1 [file healthcare-12-01687-s001.zip]

Archive with 1 entries (1 files):
- healthcare-3137135-supplementary.pdf
